# Supplementary material for: Leptospirosis Prevalence and Risk Factors Among Patients Presenting With Fever to 4 Healthcare Sites in Sub-Saharan Africa and South East Asia: An International Multisite Observational and Nested Case–Control Study
Source: J Infect Dis. 2025 Oct 16;233(1):e259–70. doi: 10.1093/infdis/jiaf464 (PMC12811888; doi:10.1093/infdis/jiaf464)
Supplement: jiaf464_Supplementary_Data [file jiaf464_supplementary_data.zip]

Archive with 2 entries (2 files):
- Lepto_FIEBRE_Descriptive_SupplAppendix1_R1_15Aug2025.xlsx
- Lepto_FIEBRE_Descriptive_SupplAppendix2_R1_15Aug2025.docx
