# Supplementary material for: Leptospirosis Prevalence and Risk Factors Among Patients Presenting With Fever to 4 Healthcare Sites in Sub-Saharan Africa and South East Asia: An International Multisite Observational and Nested Case–Control Study
Source: J Infect Dis. 2025 Oct 16;233(1):e259–70. doi: 10.1093/infdis/jiaf464 (PMC12811888; doi:10.1093/infdis/jiaf464)
Supplement: jiaf464_Supplementary_Data [file jiaf464_supplementary_data.zip › Lepto_FIEBRE_Descriptive_SupplAppendix1_R1_15Aug2025.xlsx]

## Sheet: survey
appearance	type	name	label::English (en)	required	relevant	hint	calculation		Required_message::English (en)	label::Shona (sn)	constraint	constraint_message	repeat_count	choice_filter	default	media::image	label::Lao (LA)	label::Portuguese (pt)	label::Chichewa (ny)
	today	today
	start	start
	end	end
	deviceid	deviceid
	subscriberid	subscriberid
	simserial	simserial
	phonenumber	phonenumber
	calculate	date_today					(format-date(${today},'%e-%n-%Y'))
	calculate	time_today					(format-date-time(${start},'%h:%M'))
	note	note_welcome	Welcome to the electronic FIEBRE participant data collection form: Clinical history & physical exam for adults ≥ 15 years. <br> Please make sure that all the appropriate materials and supplies are ready. <br> <br> This includes: hard copies of the participant information sheet and consent form, study ID stickers, and blood collection tubes.
field-list	begin group	_0_	Site information
minimal	select_one country	country	0.1: Please select the country where the facility is located	yes											zimbabwe
minimal	select_one yes_no	visit_date	0.2: Is this the current date? <span style="color:red"> ${date_today} </span>	yes											yes
minimal	select_one yes_no	visit_time	0.3: Is this the current time? <span style="color:red">${time_today}</span>	yes											yes
minimal	select_one health_worker_name	health_worker_name	0.4: Please enter your name	yes										country=${country}
minimal	select_one health_centre_name	health_centre_name	0.5: Select the health centre the participant is visiting	yes										country=${country}
minimal	select_one inpatient_outpatient	inpatient_outpatient	0.6: Is the participant an inpatient or outpatient?	yes
	end group
	calculate	calculate_inpatient_outpatient					jr:choice-name(${inpatient_outpatient},'${inpatient_outpatient}')
	calculate	calculate_country					jr:choice-name(${country},'${country}')
field-list	begin group	_0a
no-calendar	date	update_date	Enter the correct date	yes	(selected(${visit_date},'no'))						.>= date('2018-06-15') and .<= date('2020-12-31')	The entered date is in the future, please check the date is correct
	time	update_time	Enter the correct time	yes	(selected(${visit_time},'no'))
	end group
	calculate	visit_date_final					(if(${visit_date}!='yes',concat(${date_today}),concat(${update_date})))
	text	spid	1.0: Enter the participant's screening ID number	yes		This can be found on the screening log and enter in the format, CCS1999999					regex(., "^[A-Z]{3}[0-9]{7}$")	The entered screening ID format is incorrect. Enter the ID in the format CCS1999999.
table-list	begin group	_1a_	Screening questions for adult ${calculate_inpatient_outpatient}s		(selected(${inpatient_outpatient},'inpatient'))
	select_one yes_no_enroll	enroll_inpatients_temp	1.1) Is the participant’s tympanic or axillary temperature ≥37.5°C?	yes					Select a response for question 1.1
	select_one yes_no_enroll	enroll_inpatients_hospital	<span style="color:red"> 1.2) In the past month, has the participant been hospitalized or undergone surgery? </span>	yes		(“Hospitalized” means stayed overnight in a health facility for one or more nights) <br>			Select a response for question 1.2
	select_one yes_no_enroll	enroll_inpatients_age	1.3) Is the participant aged 2 (two) months or older? <br>	yes					Select a response for question 1.3
	select_one yes_no_enroll	enroll_inpatients_will	1.4) Willingness and ability to provide demographic and clinical information, and clinical samples, at the time of enrolment and 28 days later? <br>	yes		(If no, indicate the reason on the next screen)			Select a response for question 1.4
	end group
	select_one willingness	enroll_inpatients_will_r	1.5a) Explain why the participant is unwilling or unable to provide information and samples at the time of enrolment and 28 days later	yes	(selected(${enroll_inpatients_will},'0'))	(residence outside study area, difficult bleeding, etc.)
	text	enroll_inpatients_will_rother	1.5b) State other reason	yes	(selected(${enroll_inpatients_will_r},'other'))
	calculate	calculate_eligible_inpatients					${enroll_inpatients_age}+${enroll_inpatients_temp}+${enroll_inpatients_will}
	calculate	calculate_not_eligible_inpatients					${enroll_inpatients_hospital}
	calculate	calculate_eligible_inpatients_sum					${calculate_eligible_inpatients}+${calculate_not_eligible_inpatients}
field-list	begin group	_ins_	Participant screening information		(selected(${inpatient_outpatient},'inpatient'))
	decimal	inp_ear_temperature	1.6a: Enter the participant's tympanic temperature	yes		In degrees Celsius (°C) to 1 decimal place					.>30.0 and .<50.0 or .=999	The entered temperature is too high or too low, check and re-enter a new temperature
	integer	inp_scr_age	1.6b: Enter the participant's age in years	yes		Enter to the nearest year					.>=15 and .<120 or .=999	The age is too low or too high, enter a year between 15 and 119 years
minimal	select_one gender2	inp_scr_sex	1.6c: Is the participant female or male?	yes
	text	inp_scr_residence	1.6d: Enter the participant's residence	yes
minimal	select_one yes_no	inp_scr_residence_zim	1.6e: Is residence in the study area	yes	(selected(${inpatient_outpatient},'inpatient') and selected(${country},'other'))
	end group
	note	note_enroll_inpatients_yes	The participant has been screened and meets study eligibility criteria <br> Proceed to the informed consent process using the correct information sheets and consent forms		${calculate_eligible_inpatients}=3 and ${calculate_not_eligible_inpatients}=0
	note	note_enroll_inpatients_no1	The participant does not meet the screening criteria. Continue to the end of eCRF, save and exit.		${calculate_eligible_inpatients}!=3 and ${calculate_not_eligible_inpatients}>0
	note	note_enroll_inpatients_no2	The participant does not meet the screening criteria. Continue to the end of eCRF, save and exit.		${calculate_eligible_inpatients}=0 and ${calculate_not_eligible_inpatients}=0
	note	note_enroll_inpatients_no3	The participant does not meet the screening criteria. Continue to the end of eCRF, save and exit.		${calculate_eligible_inpatients}=3 and ${calculate_not_eligible_inpatients}=1
	note	note_enroll_inpatients_no4	The participant does not meet the screening criteria. Continue to the end of eCRF, save and exit.		${calculate_eligible_inpatients}>=1 and ${calculate_eligible_inpatients}<3 and ${calculate_not_eligible_inpatients}=0
	note	note_enroll_inpatients_no5	The participant does not meet the screening criteria. Continue to the end of eCRF, save and exit.		${calculate_eligible_inpatients}>=1 and ${calculate_eligible_inpatients}<=3 and ${calculate_not_eligible_inpatients}>0
table-list	begin group	_1b_	Screening questions for adult ${calculate_inpatient_outpatient}s		(selected(${inpatient_outpatient},'outpatient'))
	select_one yes_no_enroll	enroll_outpatients_temp	1.1) Is the participant’s tympanic or axillary temperature ≥37.5°C?	yes					Select a response for question 1.1
	select_one yes_no_enroll	enroll_outpatients_hospital	<span style="color:red"> 1.2) In the past month, has the participant been hospitalized or undergone surgery? </span>	yes		(“Hospitalized” means stayed overnight in a health facility for one or more nights) <br>			Select a response for question 1.2
	select_one yes_no_enroll	enroll_outpatients_age	1.3) Is the participant aged 2 (two) months or older? <br>	yes					Select a response for question 1.3
	select_one yes_no_enroll	enroll_outpatients_resident	1.4) Is the participant’s current residence within the defined catchment area around the health facility? <br>	yes					Select a response for question 1.4
	select_one yes_no_enroll	enroll_outpatients_cough	<span style="color:red"> 1.5) Does the participant have cough AND at least one of the following: yellow or green sputum, or blood in sputum? </span>	yes					Select a response for question 1.6
	select_one yes_no_enroll	enroll_outpatients_stools	<span style="color:red"> 1.6) Does the participant have 3 or more loose stools per 24 hours? </span>	yes					Select a response for question 1.5
	select_one yes_no_enroll	enroll_outpatients_will	1.7) Willingness and ability to provide demographic and clinical information, and clinical samples, at the time of enrolment and 28 days later? <br>	yes		(If no, indicate the reason on the next screen)			Select a response for question 1.6
	end group
	select_one willingness	enroll_outpatients_will_r	1.7a) Explain why the participant is unwilling or unable to provide information and samples at the time of enrolment and 28 days later	yes	(selected(${enroll_outpatients_will},'0'))	(residence outside study area, difficult bleeding, etc.)
	text	enroll_outpatients_will_rother	1.7b) State other reason	yes	(selected(${enroll_outpatients_will_r},'other'))
	calculate	calculate_eligible_outpatients					${enroll_outpatients_age}+${enroll_outpatients_resident}+${enroll_outpatients_temp}+${enroll_outpatients_will}
	calculate	calculate_not_eligible_outpatients					${enroll_outpatients_hospital}+${enroll_outpatients_stools}+${enroll_outpatients_cough}
	calculate	calculate_eligible_outpatients_sum					${calculate_eligible_outpatients}+${calculate_not_eligible_outpatients}
field-list	begin group	_os_	Participant screening information		(selected(${inpatient_outpatient},'outpatient'))
	decimal	outp_ear_temperature	1.6a: Enter the participant's tympanic temperature	yes		In degrees Celsius (°C) to 1 decimal place					.>30.0 and .<50.0 or .=999	The entered temperature is too high or too low, check and re-enter a new temperature
	integer	outp_scr_age	1.6b: Enter the participant's age in years	yes		Enter to the nearest year					.>=15 and .<120 or .=999	The age is too low or too high, enter a year between 15 and 119 years
minimal	select_one gender2	outp_scr_sex	1.6c: Is the participant female or male?	yes
	text	outp_scr_residence	1.6d: Enter the participant's residence	yes
minimal	select_one yes_no	outp_scr_residence_zim	1.6e: Is residence in the study area	yes	(selected(${inpatient_outpatient},'outpatient') and selected(${country},'other'))
	end group
	note	note_enroll_outpatients_yes	The participant has been screened and meets study eligibility criteria <br> Proceed to the informed consent process using the correct information sheet and consent form		${calculate_eligible_outpatients}=4 and ${calculate_not_eligible_outpatients}=0
	note	note_enroll_outpatients_no1	The participant does not meet the screening criteria. Continue to the end of eCRF, save and exit.		${calculate_eligible_outpatients}!=4 and ${calculate_not_eligible_outpatients}>0
	note	note_enroll_outpatients_no2	The participant does not meet the screening criteria. Continue to the end of eCRF, save and exit.		${calculate_eligible_outpatients}=0 and ${calculate_not_eligible_outpatients}=0
	note	note_enroll_outpatients_no3	The participant does not meet the screening criteria. Continue to the end of eCRF, save and exit.		${calculate_eligible_outpatients}=4 and ${calculate_not_eligible_outpatients}=3
	note	note_enroll_outpatients_no4	The participant does not meet the screening criteria. Continue to the end of eCRF, save and exit.		${calculate_eligible_outpatients}>=1 and ${calculate_eligible_outpatients}<4 and ${calculate_not_eligible_outpatients}=0
	note	note_enroll_outpatients_no5	The participant does not meet the screening criteria. Continue to the end of eCRF, save and exit.		${calculate_eligible_outpatients}>=1 and ${calculate_eligible_outpatients}<=4 and ${calculate_not_eligible_outpatients}>0
	select_one yes_no	info_sheet_read	***(To the interviewer: I have read the information sheet to the participant or guardian)***	yes	(${calculate_eligible_outpatients}=4 and ${calculate_not_eligible_outpatients}=0) or (${calculate_eligible_inpatients}=3 and ${calculate_not_eligible_inpatients}=0)
	note	info_sheet_not_read	Please go back and read the information sheets.		(selected(${info_sheet_read},'no'))
	select_one yes_no_enroll	consent_participate	***(To the interviewer: has the participant, guardian or next of kin provided consent and agreed to participate in the study?)***	yes	(${calculate_eligible_outpatients}=4 and ${calculate_not_eligible_outpatients}=0) or (${calculate_eligible_inpatients}=3 and ${calculate_not_eligible_inpatients}=0)	Ensure all the appropriate boxes on the consent form have been ticked, and the consent form has been signed or marked with a finger print if appropriate
	select_one yes_no	consent_participate_give	Did the participant give a reason for not consenting?	yes	${consent_participate}=0
	text	consent_participate_reason	If the participant gave a reason for not consenting, please indicate below		(selected(${consent_participate_give},'yes'))
	select_one yes_no	info_sheet_future_read	***(To the interviewer: I have read the sample collection and storage information sheet to the participant)***	yes	(${calculate_eligible_outpatients}=4 and ${calculate_not_eligible_outpatients}=0 and ${consent_participate}=1 ) or (${calculate_eligible_inpatients}=3 and ${calculate_not_eligible_inpatients}=0 and ${consent_participate}=1)
	note	info_sheet_future_not_read	Please go back and read the sample collection and storage information sheets.		(selected(${info_sheet_future_read},'no'))
	select_one yes_no	consent_future_store	***(To the interviewer: Does the participant, guardian or next of kin agree to have their samples stored for future use?)***	yes	(${calculate_eligible_outpatients}=4 and ${calculate_not_eligible_outpatients}=0 and ${consent_participate}=1 ) or (${calculate_eligible_inpatients}=3 and ${calculate_not_eligible_inpatients}=0 and ${consent_participate}=1)	Ensure all the appropriate boxes on the consent form have been ticked, and the future use consent form has been signed or marked with a finger print if appropriate
	note	patient_id_sticker	Once the study participation consent form is completed, place a participant ID sticker on the consent form.		${consent_participate}=1
	begin group	_2_	Patient consent		${consent_participate}=1
	barcode	patient_id	2.0a: Use the tablet's camera to scan the QR code in the top right hand corner of the signed consent form	no
	select_one yes_no	patient_id_scan_yes_no	*(To the interviewer: Did the QR Code scan properly?)*	yes	${patient_id}=''	If not, manually type the participant ID on the next screen
	string	patient_id_type	2.0b: Type the participant ID number in the format AB12345	yes	(selected(${patient_id_scan_yes_no},'no'))	The ID can be read from the strip of participant ID stickers.					regex(., "^[A-Z]{2}[0-9]{5}$")
	note	patient_id_check	Please go back and type the participant ID or scan the QR code on the consent form		${patient_id}='' and ${patient_id_type}=''
	calculate	patient_id_calculate					(if(${patient_id}!=null,concat(${patient_id}),concat(${patient_id_type})))
	end group
	begin group	_3_	Patient consent future use and storage		${consent_participate}=1 and (selected(${consent_future_store},'yes'))
	note	future_patient_id_label	Place a participant ID label on the form, once the consent form for future use is signed.
	barcode	patient_id_future_use	3.0a: Use the tablet's camera scan the QR code in the top right hand corner of the signed sample collection consent form.	no
	select_one yes_no	patient_id_future_use_scan_yes_no	*(To the interviewer: Did the QR Code scan properly?)*	yes	(${patient_id_future_use}='')	If no then manually type the participant ID
	string	patient_id_future_use_type	3.0b: Type the participant ID number	yes	(selected(${patient_id_future_use_scan_yes_no},'no'))	The ID can be read from the strip of participant ID stickers					regex(., "^[A-Z]{2}[0-9]{5}$")
	note	note_patient_id_future_use_check	Please go back and type the participant ID or scan the QR code on the consent form		(${patient_id_future_use}='' and ${patient_id_future_use_type}='')
	calculate	patient_id_future_use_calculate					(if(${patient_id_future_use}!=null,concat(${patient_id_future_use}),concat(${patient_id_future_use_type})))
	calculate	patient_id_compare			(${patient_id_future_use}!='' and ${patient_id_future_use_type}!='')		(if(${patient_id_future_use_calculate}!=${patient_id_calculate},1,0))
	note	note_patient_id_compare_error	The participant IDs scanned or typed on the study participation consent form and the future use of samples consent form do not match. Please go back to check the IDs on each consent form and enter the correct ID.		${patient_id_compare}=1
	end group
field-list	begin group	_mwp_	Participant information:		(selected(${country},'malawi') and selected(${consent_participate},'1') )
	integer	health_num	Hospital number, or health passport number			(if available)
	text	p_family_name	Family name
	text	p_first_name	First name
	text	p_mid_name	Middle name
minimal	select_one mw_village_name	p_village_name	Village name
	text	p_address_des	Other address information			detailed description of location of house
	integer	p_telephone1	Telephone number 1:
	integer	p_telephone2	Telephone number 2:
	end group
	text	p_village_name_other	Other village name		(selected(${p_village_name},'other'))
	select_one yes_no	mw_guard	Is a guardian present with the participant?	yes	(selected(${country},'malawi') and selected(${consent_participate},'1') )
field-list	begin group	_mwg_	Guardian information:		(selected(${mw_guard},'yes'))
	text	g_family_name	Family name
	text	g_first_name	First name
	text	g_mid_name	Middle name
	integer	g_telephone1	Telephone number 1:
	integer	g_telephone2	Telephone number 2:
	end group
	begin group	_4_	Adult eCRF for participant ${patient_id_calculate}		(${patient_id_calculate}!=null)
field-list	begin group	_inp_	Inpatient admission details		(selected(${inpatient_outpatient},'inpatient'))
no-calendar	date	inpatient_admission_date	Date participant presented to hospital								.>= date('2018-06-15') and . <= today()	The admisssion is in the future or too far in the past, check an re-enter
	time	inpatient_admission_time	Time participant presented to hospital
	end group
	note	patient_details	Section 1. Participant demographics
	select_one gender2	patient_gender	4.0: Is the participant female or male?	yes
table-list	begin group	_db_
	note	db_note	4.1: What is the participant's date of birth (DOB)?			If the participant or caregiver does not know the date of birth, leave this question blank and enter the age in years on the next screen.
	integer	db_day	4.1a: Day			Enter a number between 1 and 31					.>0 and .<=31	The day entered is too high or too low or a missing value is not entered (999). Enter the correct value.
	select_one month	db_month	4.1b: Month
	integer	db_year	4.1c: Year								.>1920 and .<=2021	The year entered is too high or too low or a missing value is not entered (999). Enter the correct value.
	end group
	integer	patient_age	4.1: How old is the participant?	yes	(${db_day}='' or ${db_month}='' or ${db_year}='')	Enter to the nearest year					.>=15 and .<120	The age is too low or too high, enter a year between 15 and 119 years
minimal	select_one ethnicity	patient_ethnicity	4.2: What is the participant's self-reported ethnicity?	yes										country=${country}
	text	patient_ethnicity_other	4.2a: Specify other self reported ethnicity		(selected(${patient_ethnicity},'other'))
	note	presenting_symptoms	Section 2. Symptoms of the current illness
	select_one yes_no_dont_know	history	5.0: Is the participant, or a companion, able to answer questions about her/his illness?	yes
	text	why_no_patient_symptom	5.0a: If not, why not? Briefly describe why information is not available on the participant's symptoms		(selected(${history},'no'))
	select_one who	history_who	5.0b: Who is answering the questions?	yes
	text	history_who_other	5.0c: State the relationship of the other person		(selected(${history_who},'other'))
	integer	fever_days	5.1: How long has the participant had fever?	yes	(selected(${history},'yes'))	Enter number of days, or 999 if missing					.>0 and .<101 or .=999	The number of days entered is too high or too low or a missing value (999) is not entered . Enter the correct value.
	text	fever_info	5.1a: Extra information on fever symptoms		(selected(${history},'yes'))	For example, intermittent fever, or fever with chills
	select_one yes_no_dont_know	cough	5.2: Does the participant have a cough?	yes	(selected(${history},'yes'))
	integer	cough_days	5.2a: When did the cough begin?	yes	(selected(${cough},'yes'))	Enter number of days, or 999 if missing					.>0 and .<101 or .=999	The number of days entered is too high or too low or a missing value (999) is not entered . Enter the correct value.
	text	cough_info	5.2c: Extra information on cough		(selected(${cough},'yes'))	For example, sputum production, haemoptysis (blood in sputum)
	select_one yes_no_dont_know	loose_stools	5.3: Is the participant having loose stools?	yes	(selected(${history},'yes'))	If the stools are normally loose, are they more loose than normal?
	integer	loose_stools_days	5.3a: When did the loose stools begin?	yes	(selected(${loose_stools},'yes'))	Enter number of days, or 999 if missing					.>0 and .<101 or .=999	The number of stools entered is too high or too low or a missing value (999) is not entered. Enter the correct value.
	text	loose_stools_info	5.3c: Extra information on loose stools		(selected(${loose_stools},'yes'))
	select_one yes_no_dont_know	blood_in_stool	5.4: Does the participant have blood in her/his stool?	yes	(selected(${history},'yes'))
	integer	blood_in_stool_days	5.5: When did the blood in stool begin?	yes	(selected(${blood_in_stool},'yes'))	Enter number of days, or 999 if missing					.>0 and .<101 or .=999	The number of days entered is too high or too low or a missing value (999) is not entered . Enter the correct value.
	text	blood_in_stool_info	5.5a: Extra information on blood in stool		(selected(${blood_in_stool},'yes'))
	select_one yes_no_dont_know	vomit	5.6: Has the participant vomited?	yes	(selected(${history},'yes'))
	integer	vomit_days	5.6a: When did the vomiting begin?	yes	(selected(${vomit},'yes'))	Enter number of days, or 999 if missing					.>0 and .<101 or .=999	The number of days entered is too high or too low or a missing value (999) is not entered . Enter the correct value.
	text	vomit_info	5.6c: Extra information on vomiting		(selected(${vomit},'yes'))	For example, is the participant vomiting blood, or vomiting several times per day?
	select_one yes_no_dont_know	headache	5.7: Does the participant have headache?	yes	(selected(${history},'yes'))
	integer	headache_days	5.7a: When did the headache begin?	yes	(selected(${headache},'yes'))	Enter number of days, or 999 if missing					.>0 and .<101 or .=999	The number of days entered is too high or too low or a missing value (999) is not entered . Enter the correct value.
	text	headache_info	5.7b: Extra information on headache		(selected(${headache},'yes'))	For example, location of headache, sudden vs slow onset
	select_one yes_no_dont_know	musclepain	5.8: Does the participant have musculoskeletal pain (body pain, joint pain) ?	yes	(selected(${history},'yes'))
	select_multiple muscle	musclepain_area	5.8b: Where is the musculoskeletal pain? (Indicate on the picture)	yes	(selected(${musclepain},'yes'))
	integer	musclepain_days	5.8c: When did the musculoskeletal pain begin?		(selected(${musclepain},'yes'))	Enter number of days, or 999 if missing
	text	musclepain_info	5.8d: Extra information on musculoskeletal pain		(selected(${musclepain},'yes'))
	select_one yes_no_dont_know	abdominalpain	5.9: Does the participant have abdominal pain?	yes	(selected(${history},'yes'))
	select_multiple nine	abdominalpain_area	5.9a: Where is the abdominal pain? (Indicate on the picture)	yes	(selected(${abdominalpain},'yes'))
	integer	abdominalpain_days	5.9b: When did the abdominal pain begin?	yes	(selected(${abdominalpain},'yes'))	Enter number of days, or 999 if missing					.>0 and .<101 or .=999	The number of days entered is too high or too low or a missing value (999) is not entered . Enter the correct value.
	text	abdominalpain_info	5.9c: Extra information on abdominal pain		(selected(${abdominalpain},'yes'))	For example, continuous or intermittent
	select_one yes_no_dont_know	other_symptoms	5.10: Other presenting symptoms?	yes	(selected(${history},'yes'))	For example, sore throat, painful ear, painful urination, painful defaecation, tooth ache, eye pain, neck pain, genital symptoms, other
	text	other_symptoms_what	5.10a: What are the participant's other symptoms?	yes	(selected(${other_symptoms},'yes'))
	integer	other_symptoms_days	5.10b: When did the other symptoms begin?	yes	(selected(${other_symptoms},'yes'))	Enter number of days, or 999 if missing
	text	other_symptoms_extra	5.10c: Extra information on other symptoms		(selected(${other_symptoms},'yes'))
	select_one access_health	access_healthcare	Did the participant access healthcare in the last week?	yes	(selected(${country},'zimbabwe'))	(excluding this clinic visit)
	text	access_healthcare_other	Specify other		(selected(${access_healthcare},'other'))
	note	note_recent_antibiotic	Section 3. Medications taken in the past week
	select_one yes_no_dont_know	recent_medication	6.0: Has the participant taken any medication in the past week?	yes		(Before s/he came to this health facility)
	select_one yes_no	knows_meds	6.1: Does the participant (or companion) know the name of medication/s they have taken in the past week?	yes	(selected(${recent_medication},'yes'))	Have a conversation with the participant (or companion) about any medications they have taken in the past week, and then complete the next section. Do not directly ask the participant these questions.
	select_one yes_no_dont_know	artemisinin_combination_therapy	6.2: Has the participant taken ACT (artemisinin combination treatment) in the past week?	yes	(selected(${knows_meds},'yes'))
	select_one yes_no_dont_know	other_antimalarial	6.3: Has the participant taken any other antimalarial in the past week?	yes	(selected(${knows_meds},'yes'))
	text	other_antimalarial_specify	6.3a: What other antimalarial medication did s/he take?	yes	(selected(${other_antimalarial},'yes'))
table-list	begin group	_abx_			(selected(${knows_meds},'yes'))
	note	note_antibiotics	6.4: In the past week, has the participant taken any of the following antibiotics:
	select_one yes_no_dont_know	penicillin	6.4a: An antibiotic in the penicillin group (amoxicillin, ampicillin, penicillin, flucloxacillin, co-amoxiclav etc.)	yes
	select_one yes_no_dont_know	cephalosporin	6.4b: A cephalosporin antibiotic? (cephalexin, ceftriaxone, etc.)	yes
	select_one yes_no_dont_know	cotrimoxazole_or_trimethoprim	6.4c: Trimethoprim-sulfamethoxazole (TMP-SMX, cotrimoxazole)?	yes
	select_one yes_no_dont_know	fluroquinlone	6.4e: A fluoroquinolone antibiotic? (e.g. ciprofloxacin, levofloxacin, etc.)	yes
	select_one yes_no_dont_know	tetracycline	6.4f: A tetracycline antibiotic? (e.g. doxycycline, tetracycline, minocycline, etc.)	yes
	select_one yes_no_dont_know	macrolide	6.4g: A macrolide antibiotic? (e.g. erythromycin, azithromycin, clarithromycin, etc.)	yes
	select_one yes_no_dont_know	carbapenem	6.4h: A carbapenem antibiotic? (imipenem, meropenem, etc.)	yes
	select_one yes_no_dont_know	tb_meds	6.4i: An anti-TB treatment (rifampicin, isoniazid, ethambutol, pyrazinamide, other)?	yes
	end group
	select_one tx_prop	cotrimoxazole	6.4d: If the participant took TMP-SMX (cotrimoxazole), was it taken for treatment or prophylaxis?	yes	(selected(${cotrimoxazole_or_trimethoprim},'yes'))
	select_one yes_no_dont_know	any_antibiotic	6.5: In the past week, has the participant taken any other antibiotic?	yes	(selected(${knows_meds},'yes'))
	text	any_antibiotic_specify	6.5a: If the participant took another antibiotic and knows the name, what was the antibiotic?		(selected(${any_antibiotic},'yes'))
	select_one yes_no_dont_know	unknown_antibiotic	6.6: In the past week, has the participant taken an antibiotic with an unknown name?	yes	(selected(${knows_meds},'yes'))
	select_one tx_prop	unknown_antibiotic_prophy	6.6a: If the participant took an unknown antibiotic, was it taken for treatment or prophylaxis?	yes	(selected(${unknown_antibiotic},'yes'))
	select_one yes_no_dont_know	anti_tb_meds	6.7: In the last week, has the participant taken anti-TB treatment (rifampicin, isoniazid, ethambutol, pyrazinamide?	yes	(selected(${knows_meds},'yes'))
	note	chronic_illnesses	Section 4. Other health conditions
	select_one yes_no_dont_know	patient_pregnant	7.0: Is the participant pregnant?	yes	(selected(${patient_gender},'female'))
	date	last_period	7.1: If the participant is pregnant, approximately when was her last menstrual period?		(selected(${patient_pregnant},'yes'))	If the exact date is not known, give a reasonable estimate.
	select_one yes_no_dont_know	hiv	7.1: Is the participant known to have HIV?	yes
	select_one yes_no	hivcotrimoxazole	7.2: If the participant has HIV, is s/he on cotrimoxazole prophylaxis?	yes	(selected(${hiv}, 'yes'))
	select_one yes_no	hiv_art	7.2a: If the participant has HIV, is s/he on antiretroviral therapy (ART)?	yes	(selected(${hiv}, 'yes'))
field-list	begin group	_3a_	HIV ARTs		(selected(${hiv_art}, 'yes'))
	note	hiv_arts_name	7.2b: If the participant is on ART for HIV, what regimen does s/he take?			(select the combination of drugs below)
minimal	select_one arts	art1	7.2c: Select 1st ART											country=${country}
minimal	select_one arts	art2	7.2d: Select 2nd ART											country=${country}
minimal	select_one arts	art3	7.2e: Select 3rd ART											country=${country}
minimal	select_one arts	art4	7.2f: Select 4th ART											country=${country}
	end group
	text	art_other	7.2g: State other ART		${art1}='other_art' or ${art2}='other_art' or ${art3}='other_art' or ${art4}='other_art'
	integer	hiv_year	7.2h: If the participant is on ART for HIV, for how long has s/he taken ART? (number of years)	yes	(selected(${hiv_art}, 'yes'))	If less 1 year enter 0 years and enter number of months on the next screen					.>=0 and .<99 or .=999	The number of days entered is too high or too low or a missing value (999) is not entered . Enter the correct value.
	integer	hiv_month	7.2i: If the participant is on ART for HIV, for how long has s/he taken ART? (number of months)	yes	${hiv_year}<1	Enter the number of months between 1 and 11.					.>0 and .<12 or .=999	Enter the number of months in the range between 1 and 11 or a missing value (999)
	select_one yes_no_dont_know	patient_know_cd4	7.3: If the participant has HIV, is the CD4 count known?	yes	(selected(${hiv}, 'yes'))
	decimal	cd4_count	7.3a: If yes, what is the most recent CD4 count?	yes	(selected(${hiv},'yes') and selected(${patient_know_cd4},'yes'))						.<=2000	The CD4 count is very high, please check and re-enter
	date	cd4_date_test	7.3b: What is the date of the most recent CD4 count?		(selected(${hiv},'yes') and selected(${patient_know_cd4},'yes'))
	select_one yes_no_dont_know	tb	7.4: Has the participant ever been treated for active tuberculosis (TB)?	yes
table-list	begin group	_tb_			(selected(${tb}, 'yes'))
	note	tb_tx_note	7.4a: If yes, when was treatment for active TB started?			Enter the year and month treatment started; if the exact year or month is not known, give a reasonable estimate.
	integer	tb_tx_year	7.4b: Year treatment started								.>1920 and .<=2021 or .=999	The year entered is too high or too low or a missing value is not entered (999). Enter the correct value.
	select_one month	tb_tx_month	7.4c: Month treatment started
	end group
	select_one yes_no_dont_know	diabetes	7.5: Does the participant have diabetes (high blood sugar)?	yes
	select_one yes_no_dont_know	sicklecell	7.6: Does the participant have sickle cell anaemia?	yes
	note	contact	Section 5. Contact with ill people
	select_one yes_no_dont_know	contact_ill_people	8.0: In the past month, has the participant spent a lot of time with anyone who was ill, or who died?	yes		For example, a family member or friend in the same room or closer
	select_one yes_no_dont_know	person_with_fever	8.1: In the past month, has the participant spent a lot of time with anyone who had fever?	yes	(selected(${contact_ill_people},'yes'))	For example, a family member or friend in the same room or closer
	integer	person_with_fever_days	8.1a: How long ago was the participant's most recent contact with a person who had fever?	yes	(selected(${person_with_fever},'yes'))	Enter number of days					.>=0 and .<91 or .=999	The number of days entered is too high or too low or a missing value (999) is not entered. Enter the correct value.
	text	person_with_fever_describe	8.1b: Extra information on the participant's contact with a person who had fever		(selected(${person_with_fever},'yes'))	For example, relationship to the person with fever, or was the participant caring for the person with fever
	select_one yes_no_dont_know	person_with_rash	8.2: In the past month, has the participant spent a lot of time with anyone who had a rash?	yes	(selected(${contact_ill_people},'yes'))	For example, a family member or friend in the same room or closer
	integer	person_with_rash_days	8.2a: How long ago was the participant's most recent contact with a person who had a rash?	yes	(selected(${person_with_rash},'yes'))	Enter number of days					.>=0 and .<91 or .=999	The number of days entered is too high or too low or a missing value (999) is not entered. Enter the correct value.
	text	person_with_rash_describe	8.2b: Extra information on the participant's contact with a person who had a rash		(selected(${person_with_rash},'yes'))	For example, relationship to the person with rash, or was the participant caring for the person with rash
	select_one yes_no_dont_know	person_with_diarrhoea	8.3: In the past month, has the participant spent a lot of time with anyone who had diarrhoea?	yes	(selected(${contact_ill_people},'yes'))
	integer	person_with_diarrhoea_days	8.3a: How long ago was the participant's most recent contact with a person who had diarrhoea?	yes	(selected(${person_with_diarrhoea},'yes'))	Enter number of days					.>=0 and .<91 or .=999	The number of days entered is too high or too low or a missing value (999) is not entered. Enter the correct value.
	text	person_with_fever_diarrhoea	8.3b: Extra information on the participant's contact with a person who had diarrhoea		(selected(${person_with_diarrhoea},'yes'))	For example, relationship to the person with diarrhoea, or was the participant caring for the person with diarrhoea
	select_one yes_no_dont_know	person_with_chronic_cough	8.4: In the past month, has the participant spent a lot of time with anyone who had a cough?	yes	(selected(${contact_ill_people},'yes'))
	integer	person_with_chronic_cough_days	8.4a: How long ago was the participant's most recent contact with a person who had a cough?	yes	(selected(${person_with_chronic_cough},'yes'))	Enter number of days					.>=0 and .<91 or .=999	The number of days entered is too high or too low or a missing value (999) is not entered. Enter the correct value.
	text	person_with_chronic_cough_describe	8.4b: Extra information on the participant's contact with a person who had a cough		(selected(${person_with_chronic_cough},'yes'))	For example, relationship to the person with cough, or was the participant caring for the person with cough
	select_one yes_no_dont_know	person_with_sudden_death_dead_people	8.4c: In the past month, has the participant spent a lot of time with anyone who later died?	yes	(selected(${contact_ill_people},'yes'))
	integer	person_with_sudden_death_dead_people_days	8.5: How long ago was the participant's most recent contact with a person who later died?	yes	(selected(${person_with_sudden_death_dead_people},'yes'))	Enter number of days					.>=0 and .<91 or .=999	The number of days entered is too high or too low or a missing value (999) is not entered. Enter the correct value.
	text	person_with_sudden_death_dead_people_describe	8.5a: Extra information on the participant's contact with a person who died		(selected(${person_with_sudden_death_dead_people},'yes'))	For example, relationship to the person who died, or was the participant caring for the person who died
	note	exposure_to_risks	Section 6. Other exposures
	select_one yes_no_dont_know	intake_milk_meat	9.0: In the past month, has the participant eaten/drunk any fresh (unboiled or unpasteurised) milk?	yes
	text	describe_intake_of_milk_meat	9.0a: Extra information on the participant's intake of fresh (unboiled or unpasteurised) milk		(selected(${intake_milk_meat},'yes'))	For example, how often, type of milk
	select_one yes_no_dont_know	bites_30days	9.1: In the past month, has the participant been bitten by insects (OTHER THAN mosquitoes)?	yes		Ask in particular about bites from ticks, biting flies, and any other non-mosquito bites
	integer	bites_30days_recent	9.1a: If the participant was bitten by insects, how many days ago was the most recent bite?		(selected(${bites_30days},'yes'))	Enter the number of days					.>=0 and .<91 or .=999	The number of days entered is too high or too low or a missing value (999) is not entered. Enter the correct value.
	text	bites_30days_info	9.1b: Extra information on the participant's insect bite/s		(selected(${bites_30days},'yes'))	For example, type of insect, fly, tick
	select_one yes_no_dont_know	lived_cattle	9.2: In the past month, has the participant lived or worked in close contact with cattle?	yes
	text	lived_cattle_info	9.2a: Extra information on the participant's contact with cattle		(selected(${lived_cattle},'yes'))	For example, profession of participant (vet, abattoir, farmer, butcher, leather worker)
	select_one yes_no_dont_know	lived_goats	9.3: In the past month, has the participant lived or worked in close contact with goats?	yes
	text	lived_goats_info	9.3a: Extra information on the participant's contact with goats		(selected(${lived_goats},'yes'))	For example, profession of participant (vet, abattoir, farmer, butcher, leather worker)
	select_one yes_no_dont_know	lived_pigs	9.4: In the past month, has the participant lived or worked in close contact with pigs?	yes
	text	lived_pigs_info	9.4a: Extra information on the participant's contact with pigs		(selected(${lived_pigs},'yes'))	For example, profession of participant (vet, abattoir, farmer, butcher, leather worker)
	select_one yes_no_dont_know	lived_sick_poultry	9.5: In the past month, has the participant lived or worked in close contact with sick poultry?	yes
	text	lived_sick_poultry_info	9.5a: Extra information on the participant's contact with sick poultry		(selected(${lived_sick_poultry},'yes'))	For example, does the participant buy or sell live chicken
	select_one yes_no_dont_know	bathed_in_water	9.6: In the past month, has the participant waded, swum or bathed in pond water, lake water, or stream water?	yes
	select_one yes_no_dont_know	worked_in_rice_fields	9.7: In the past month, has the participant worked in rice fields?	yes
	select_one yes_no_dont_know	trauma	9.8: In the past month, has the participant had any injury that caused bleeding, or that resulted in broken bone/s?	yes		For example, an animal bite, a fall, an accident with machinery or tools, or similar
	integer	soft_tissue_injury_days	9.8a: How many days ago was the injury?	yes	(selected(${trauma},'yes'))	Enter the number of days in the past month.					.>=0 and .<91 or .=999	The number of days entered is too high or too low or a missing value (999) is not entered. Enter the correct value.
	text	soft_tissue_injury_describe	9.9b: Describe the participant's injury		(selected(${trauma},'yes'))
	select_one yes_no_dont_know	child_birth	9.10: Has the participant given birth in the past month?	yes	(selected(${patient_gender},'female'))
	select_one yes_no_dont_know	normal_vaginal_delivery	9.10a: Was the birth by normal spontaneous vaginal delivery (NSVD)?		(selected(${patient_gender},'female') and selected(${child_birth},'yes'))
	integer	normal_vaginal_delivery_days	9.10b: How many days ago did the participant give birth?	yes	(selected(${normal_vaginal_delivery},'yes'))	Enter the number of days in the past month.					.>=0 and .<91 or .=999	The number of days entered is too high or too low or a missing value (999) is not entered. Enter the correct value.
	text	normal_vaginal_delivery_describe	9.10c: Extra information on the delivery		(selected(${normal_vaginal_delivery},'yes'))
	select_one yes_no_dont_know	complications	9.10g: Were there any complications during or after delivery?	yes	(selected(${patient_gender},'female') and selected(${child_birth},'yes'))
	text	complications_days	9.10h: Describe the complications during or after the delivery		(selected(${complications},'yes'))
	note	household	Section 7. Household characteristics			These questions relate to the participant's primary residence
table-list	begin group	_wtr_
	note	note_water	10.0: In the participant's primary residence, is the source of drinking water in dry season:
	select_one yes_no_dont_know	piped_water	10.0a: Piped running water to house?	yes
	select_one yes_no_dont_know	drill_well	10.0b: Drilled well?	yes
	select_one yes_no_dont_know	dug_well	10.0c: Dug well?	yes
	select_one yes_no_dont_know	river	10.0d: River?	yes
	select_one yes_no_dont_know	pond_lake	10.0e: Pond/Lake?	yes
	select_one yes_no_dont_know	bottle_water	10.0f: Bottle?	yes
	select_one yes_no_dont_know	other_water	10.0g: Other?	yes
	end group
	text	other_water_source_specify	10.0g: If there is another source of drinking water in the participant's primary residence, what is it?		(selected(${other_water},'yes'))	For example, any of the following drilled well, dug well, bottle, lake, river
table-list	begin group	_lat_
	note		10.1: In the participant's primary residence, what type of latrine is used:
	select_one yes_no_dont_know	flush_latrine	10.1a: Flush toilet?	yes
	select_one yes_no_dont_know	pit_latrine	10.1b: Pit (long drop)?	yes
	select_one yes_no_dont_know	bush_latrine	10.1c: Bush?	yes
	end group
table-list	begin group	_wd_
	note	note_residence	10.2: In the participant's primary residence, what is the main source of heat for cooking:
	select_one yes_no_dont_know	wood_cooking	10.2a: Wood?	yes
	select_one yes_no_dont_know	charcoal_cooking	10.2b: Charcoal?	yes
	select_one yes_no_dont_know	gas_cooking	10.2c: Gas?	yes
	select_one yes_no_dont_know	electricity_cooking	10.2d: Electricity?	yes
	select_one yes_no_dont_know	other_cooking	10.2e: Other?	yes
	end group
	text	heat_for_cooking_other	10.2e: If there is another main source of heat for cooking, describe it		(selected(${other_cooking},'yes'))
	note	note_signs_vital	Section 8. Physical examination by FIEBRE clinician
	select_one yes_no_na	stand	11.0: Is the participant able to stand without assistance?	yes
	text	stand_na	11.0a: If not applicable, explain why		(selected(${stand},'not_applicable'))
	integer	heart_rate	11.1: Heart rate (beats per minute)	yes		Use an automated method (pulse oximeter or vital signs monitor) if available; otherwise, count the pulse for 60 seconds using a clock or timer. If missing or unobtainable, enter 999.					.>20 and .<300 or .=999	The entered heart rate is too high or too low or a missing value (999) is not entered. Enter the correct value.
	note	heart_rate_chk	11.1a: The entered heart rate is greater than 200. Go back and double check the entered value		${heart_rate}>200 and ${heart_rate}!=999
	integer	central_capillary_refills	11.2: Central capillary refill (seconds)	yes		Press on the participant’s sternum firmly for 5 seconds, then count the number of seconds it takes to return to normal colour. This sign is often difficult to see for participants with dark skin. If the skin on the sternum does not change colour with pressure, try the nose. If you are not confident you can see the skin change colour after pressing on it, enter 999.
	note	central_capillary_chk	11.2a: The entered capillary refill is greater than 10 seconds. Go back and double check the entered value.		${central_capillary_refills}>10 and ${central_capillary_refills}!=999
table-list	begin group	_bp_
	note	bp_note	11.3: Blood pressure			Use automated monitor if available; otherwise, use a manual sphygmomanometer. Measure the blood pressure with participant seated (unless s/he is severely ill and unable to sit). Use appropriate sized cuff at the mid-point of the upper arm.
	integer	bp_systolic	11.3a: Blood pressure, systolic (top number)	yes		Enter 999 if unable to measure					.>=0 and .<240 or .=999	The entered systolic is too high or too low or a missing value (999) is not entered. Enter the correct value.
	integer	bp_diastolic	11.3b: Blood pressure, diastolic (bottom number)	yes		Enter 999 if unable to measure					.>=0 and .<160 or .=999	The entered diastolic is too high or too low or a missing value (999) is not entered. Enter the correct value.
	end group
	text	bp_explain	11.3c: If blood pressure is missing, explain why		${bp_systolic}=999 or ${bp_diastolic}=999
	note	bp_chk	Diastolic pressure is greater than systolic pressure; go back and check diastolic and systolic entries		${bp_diastolic}>${bp_systolic} and ${bp_diastolic}!=null and ${bp_systolic}!=null
	integer	respiratory_rate	11.4: Respiratory rate (breaths per minute)	yes		Enter 999 if unable to measure					.>=0 and .<=100 or .=999	The entered rate is too high or too low or a missing value (999) is not entered. Enter the correct value.
	text	respiratory_rate_explain	11.4a: If respiratory rate is missing, explain why		${respiratory_rate}=999						.>=0 and .<=100 or .=999	The entered rate is too high or too low or a missing value (999) is not entered. Enter the correct value.
	integer	o2_sats	11.5: Oxygen saturation (%)	yes		Enter 999 if unable to measure					.>=0 and .<=100 or .=999	The entered O2 sats are too high or too low or a missing value (999) is not entered. Enter the correct value.
	select_one o2_sats_type	o2_sats_room_supp	11.5a: Is the participant breathing room air or supplemental oxygen?	yes	${o2_sats}>=0 and ${o2_sats}<=100
	text	o2_sats_note	11.5a: If the O2 sats are less than 80 check results carefully and if participant is agitated, in shock or cold also check results carefully and explain why?		${o2_sats}<=80
	text	o2_stats_explain	11.5b: If oxygen saturation is missing, explain why		${o2_sats}=999
	decimal	weight	11.6: Weight (kg)	yes		Measure without shoes and coat or other heavy clothing. Enter weight to 1 decimal place. If missing or not obtainable, enter 999.					.>10 and .<200.0 or .=999	The entered weight is too high or too low, or a missing value (999) is not entered. Enter the correct value.
	text	weight_explain	11.6a: If weight is missing, explain why		${weight}=999
	decimal	height	11.7: Height (cm)	yes		Measure height without shoes, standing upright, looking straight ahead. Enter height to the nearest centimetre (cm). If missing or unobtainable, enter 999.					.>=50 and .<250 or .=999	The entered height is too high or too low, or a missing value (999) is not entered. Enter the correct value.
	text	height_explain	11.7a: If height is missing, explain why		${height}=999
	note	general_exam	Physical examination signs
	select_one yes_no_na	px_orient	11.8: Is the participant orientated to place and person?	yes		Does the participant know their name, where they are, and the year and/or the current month or season?
	select_multiple patient_speech	px_assess_speech	11.8a: If no, assess the participant's speech. Is the participant:	yes	(selected(${px_orient},'no'))
	text	px_orient_na	11.8b: Explain why not applicable (NA)?		(selected(${px_orient},'na'))
	select_one yes_no_na	px_eyes	11.9: While the participant is awake, does s/he open her/his eyes spontaneously?	yes		If you have to verbally prompt them to open their eyes, the answer would be no
	select_multiple pain	px_eyes_no	11.9a: If no, does the participant open her/his eyes:	yes	(selected(${px_eyes},'no'))	If participant does not respond to voice, exert firm pressure on the participant's nail bed and assess response
	text	px_eyes_na	11.9b: Explain why not applicable (NA)?		(selected(${px_eyes},'na'))
	select_one yes_no_na	px_coop	11.10: Is the participant awake and able to cooperate with requests to move?	yes
	select_one pain_move	px_coop_no	11.10a: If no, does the participant move:	yes	(selected(${px_coop},'no'))
	text	px_coop_na	11.10b: Explain why not applicable (NA)?		(selected(${px_coop},'na'))
	select_one yes_no_not_examined	jaundice	11.11: Does the participant have scleral icterus (jaundice)?	yes
	select_multiple why_not_examined	jaundice_explain	11.11a: Explain why not examined	yes	(selected(${jaundice},'not_examined'))
	text	jaundice_explain_other	11.24c: Explain other reason not examined		(selected(${jaundice_explain},'other_reason'))
	select_one yes_no_not_examined	rash_skin_lesions	11.12: Does the participant have a rash or skin lesions?	yes
	select_multiple why_not_examined	rash_skin_lesions_explain	11.12a: Explain why not examined	yes	(selected(${rash_skin_lesions},'not_examined'))
	text	rash_skin_lesions_explain_other	11.12b: Explain other reason not examined		(selected(${rash_skin_lesions_explain},'other_reason'))
table-list	begin group	_rash_	Rash type		(selected(${rash_skin_lesions},'yes'))
	note	rash_nte	11.13: What type of rash or skin lesions are present?
	select_one yes_no_not_examined	abscess	11.13a: Abscess?	yes		Can be smallish pus-filled lesion (boil), or a large pus-filled lesion (abscess)
	select_one yes_no_not_examined	eschar	11.13b: Eschar?	yes		A crusted black or dark lesion, for example left after a tick or insect bite
	select_one yes_no_not_examined	vesicular	11.13c: Vesicles?	yes		Small fluid-filled (not pus-filled) lesions, for example chickenpox rash
	select_one yes_no_not_examined	pustular	11.13d: Pustules?	yes		Small pus-filled lesions, for example herpes simplex, or folliculitis
	select_one yes_no_not_examined	non-blanching	11.13e: Non-blanching?	yes		Purpura or petechiae
	select_one yes_no_not_examined	blanching	11.13f: Blanching?	yes
	select_one yes_no_not_examined	other_rash	11.13g: Other?	yes		Please describe
	end group
	select_multiple muscle	rash_areas	11.14: On the drawing, show the location of the rash or skin lesions		(selected(${rash_skin_lesions},'yes'))
	text	describe_rash	11.14a: Describe the rash or skin lesion/s		(selected(${rash_skin_lesions},'yes'))
	select_one yes_no_not_examined	conjuctivitis	11.15: Does the participant have conjunctivitis (red eye/s)?	yes
	text	conjuctivitis_describe	11.15a: Describe the conjunctivitis		(selected(${conjuctivitis},'yes'))	For example, pus in the eye/s?
	text	conjuctivitis_explain	11.15b: Explain why not examined		(selected(${conjuctivitis},'na'))
	select_one yes_no_not_examined	neck_stiff	Is the participant's neck stiff?	yes		The neck is stiff if the participant cannot touch chin to chest because of pain.
	text	neck_stiff_explain	Explain why not examined		(selected(${neck_stiff},'na'))
	select_one yes_no_not_examined	ent_abnormal	11.16: Does the participant have any abnormal findings in the ears, nose or throat?	yes		Examine the mouth and oropharynx, nostrils, outer ear, and ear canal with bright light.
	text	ent_abnormal_explain	11.16a: Explain why not examined		(selected(${ent_abnormal},'not_examined'))
	select_one yes_no_not_examined	cyanosis	11.17: Central cyanosis (blue lips or tongue)?	yes	(selected(${ent_abnormal},'yes'))
	select_one yes_no_not_examined	mouth_ulcers	11.18: Mouth ulcers?	yes	(selected(${ent_abnormal},'yes'))
	select_one yes_no_not_examined	tonsil_exudate	11.19: Exudate on tonsils?	yes	(selected(${ent_abnormal},'yes'))
	select_one yes_no_not_examined	oral_thrush	11.20: Oral thrush?	yes	(selected(${ent_abnormal},'yes'))
	select_one yes_no_not_examined	other_ent_abnormal	11.21: Other abnormal finding in the ears, nose or throat?	yes	(selected(${ent_abnormal},'yes'))
	text	other_ent_abnormal_describe	11.21a: Describe the other ear, nose or throat findings		(selected(${other_ent_abnormal},'yes'))
	select_one yes_no_not_examined	abdominal_tenderness	11.22: Does the participant have abdominal tenderness to palpation?	yes
	select_multiple nine	abdominal_tender_location	11.22a: On the drawing, show the location of the abdominal tenderness	yes	(selected(${abdominal_tenderness},'yes'))
	text	abdominal_tenderness_describe	11.22b: Describe the abdominal tenderness		(selected(${abdominal_tenderness},'yes'))
	text	abdominal_tenderness_explain	11.22c: Explain why not examined		(selected(${abdominal_tenderness},'not_examined'))
	select_one yes_no_not_examined	limb_tender	11.23: Does the participant have tenderness to palpation over any part of the limbs (arms or legs)?	yes		if yes, describe sign on next page
	select_multiple limb_tender	limb_tender_location	11.23a: Select location/s of arm or leg tenderness		(selected(${limb_tender},'yes'))
	text	limb_tender_describe	11.23b: Describe arm or leg tenderness		(selected(${limb_tender},'yes'))	For example: is the tenderness over a joint?
	select_one yes_no_not_examined	abnormal_physical	11.24: Are there any other abnormal findings on physical exam?	yes
	text	abnormal_physical_describe	11.24a: Describe other abnormal findings		(selected(${abnormal_physical},'yes'))
	text	abnormal_physical_explain	11.24b: Explain why not examined		(selected(${abnormal_physical},'not_examined'))
	select_one yes_no_not_examined	other_clinical_finding	11.25: Other (describe any other relevant clinical finding)	yes	(selected(${abnormal_physical},'yes'))	if yes, describe sign on next page
	text	other_clinical_finding_describe	11:25a: Describe other clinical finding		(selected(${other_clinical_finding},'yes'))
table-list	begin group	_di_	Section 9. Initial working diagnosis
	note	initial_working_diagnosis	Select the initial working diagnosis:			(To the interviewer: Select the appropriate diagnoses below)
	select_one yes_no_dont_know	malaria	12.0: Malaria	yes											no
	select_one yes_no_dont_know	upper_respiratory_tract_infection	12.1: Upper respiratory tract infection	yes											no
	select_one yes_no_dont_know	lower_respiratory_tract_infection	12.2: Lower respiratory tract infection (LRTI)	yes											no
	select_one yes_no_dont_know	gastrointestinal_tract_abdominal_infection	12.3: Gastrointestinal tract/abdominal infection	yes											no
	select_one yes_no_dont_know	urinary_tract_infection	12.4: Urinary tract infection	yes											no
	select_one yes_no_dont_know	soft_tissue_infection	12.5: Soft tissue infection	yes											no
	select_one yes_no_dont_know	bone_joint_muscle_infection	12.6: Bone/joint/muscle infection	yes											no
	select_one yes_no_dont_know	cns_infection	12.7: CNS infection	yes											no
	select_one yes_no_dont_know	sepsis_syndrome	12.8: Sepsis syndrome	yes											no
	select_one yes_no_dont_know	fever_unknown	12.9: Fever - unknown	yes											no
	select_one yes_no_dont_know	other_working_diagnosis	12.10: Other working diagnosis	yes											no
	end group
	text	specify_working_diagnosis	12.10a: Specify other working diagnosis		(selected(${other_working_diagnosis},'yes'))
	begin group	_tx_	Treatments prescribed for adult participant ${patient_id_calculate}		(selected(${inpatient_outpatient},'outpatient') and selected(${country},'zimbabwe'))
	note	treatments_prescribed	The questions on the next screen will ask about the treatments prescribed to the participant
	select_one yes_no	resuscitation	13.0: Was the participant resuscitated with fluids, oxygen, or other support of airway, breathing, or circulation?	yes
table-list	begin group	_tx1_	Treatments prescribed		(selected(${resuscitation},'yes'))
	select_one yes_no	iv_fluids	13.1: Did the participant receive intravenous fluids?	yes
	select_one yes_no	supp_o2	13.2: Did the participant receive supplemental oxygen?	yes
	select_one yes_no	intubated	13.3: Was the participant intubated and artificially ventilated?	yes
	select_one yes_no	pressors	13.4: Did the participant receive pressors (blood pressure support)?	yes
	select_one yes_no	cpr	13.5: Did the participant receive CPR?	yes
	select_one yes_no	resuscitation_other	13.6: Did the participant receive other resuscitation?	yes
	end group
	text	other_resuscitation	13.7: What other resuscitation was given?	yes	(selected(${resuscitation_other},'yes'))
	select_one yes_no	antimicrobials	13.8: Were any antimicrobials prescribed to the participant today?	yes		Antimicrobials prescribed by this hospital, since this outpatient consultation or inpatient admission, such as antibacterials, antiparasitics, antifungals, antivirals
	integer	number_antimicrobials	13.8a: How many antimicrobials were prescribed?	yes	(selected(${antimicrobials},'yes'))						.>0 and .<8
minimal	select_one antimicrobials	antimicrobials_1	13.9: Select 1st antimicrobial	yes	${number_antimicrobials}>=1
	text	antimicrobials_1_other	13.9a: If other, name of antimicrobial		(selected(${antimicrobials_1},'antibiotic_other') or selected(${antimicrobials_1},'arv_other') or selected(${antimicrobials_1},'antifungal_other'))
	select_one drug_route	antimicrobials_route_1	13.9b: Route		${number_antimicrobials}>=1
minimal	select_one antimicrobials	antimicrobials_2	13.10: Select 2nd antimicrobial	yes	${number_antimicrobials}>=2
	text	antimicrobials_2_other	13.10a: If other, name of antimicrobial		(selected(${antimicrobials_2},'antibiotic_other') or selected(${antimicrobials_2},'arv_other') or selected(${antimicrobials_2},'antifungal_other'))
	select_one drug_route	antimicrobials_route_2	13.10b: Route		${number_antimicrobials}>=2
minimal	select_one antimicrobials	antimicrobials_3	13.11: Select 3rd antimicrobial	yes	${number_antimicrobials}>=3
	text	antimicrobials_3_other	13.11a: If other, name of antimicrobial		(selected(${antimicrobials_3},'antibiotic_other') or selected(${antimicrobials_3},'arv_other') or selected(${antimicrobials_3},'antifungal_other'))
	select_one drug_route	antimicrobials_route_3	13.11b: Route		${number_antimicrobials}>=3
minimal	select_one antimicrobials	antimicrobials_4	13.12: Select 4th antimicrobial	yes	${number_antimicrobials}>=4
	text	antimicrobials_4_other	13.12a: If other, name of antimicrobial		(selected(${antimicrobials_4},'antibiotic_other') or selected(${antimicrobials_4},'arv_other') or selected(${antimicrobials_4},'antifungal_other'))
	select_one drug_route	antimicrobials_route_4	13.12b: Route		${number_antimicrobials}>=4
minimal	select_one antimicrobials	antimicrobials_5	13.13: Select 5th antimicrobial	yes	${number_antimicrobials}>=5
	text	antimicrobials_5_other	13.13a: If other, name of antimicrobial		(selected(${antimicrobials_5},'antibiotic_other') or selected(${antimicrobials_5},'arv_other') or selected(${antimicrobials_5},'antifungal_other'))
	select_one drug_route	antimicrobials_route_5	13.13b: Route		${number_antimicrobials}>=5
minimal	select_one antimicrobials	antimicrobials_6	13.14: Select 6th antimicrobial	yes	${number_antimicrobials}>=6
	text	antimicrobials_6_other	13.14a: If other, name of antimicrobial		(selected(${antimicrobials_6},'antibiotic_other') or selected(${antimicrobials_6},'arv_other') or selected(${antimicrobials_6},'antifungal_other'))
	select_one drug_route	antimicrobials_route_6	13.14b: Route		${number_antimicrobials}>=6
minimal	select_one antimicrobials	antimicrobials_7	13.15: Select 7th antimicrobial	yes	${number_antimicrobials}>=7
	text	antimicrobials_7_other	13.15a: If other, name of antimicrobial		(selected(${antimicrobials_6},'antibiotic_other') or selected(${antimicrobials_6},'arv_other') or selected(${antimicrobials_6},'antifungal_other'))
	select_one drug_route	antimicrobials_route_7	13.15b: Route		${number_antimicrobials}>=7
minimal	select_one antimicrobials	antimicrobials_8	13.16: Select 8th antimicrobial	yes	${number_antimicrobials}>=8
	text	antimicrobials_8_other	13.16a: If other, name of antimicrobial		(selected(${antimicrobials_8},'antibiotic_other') or selected(${antimicrobials_8},'arv_other') or selected(${antimicrobials_8},'antifungal_other'))
	select_one drug_route	antimicrobials_route_8	13.16b: Route		${number_antimicrobials}>=8
	end group
field-list	begin group	_out_	Outpatent discharge for: ${patient_id_calculate}		(selected(${inpatient_outpatient},'outpatient') and selected(${country},'zimbabwe'))
no-calendar	date	discharge_date	14.0: What date was the participant discharged from the outpatient facility?								.>= date('2018-06-15') and .<= date('2020-12-31')	The entered date is in the future, please check the date is correct
	time	discharge_time	14.1: What time was the participant discharged from the outpatient facility?
	select_multiple op_discharge	discharge_outcome	14.2: What was the discharge status?	yes		Select as many as apply
	end group
	text	other_specify	14.2a: If other discharge outcome, describe:	yes	${discharge_outcome}='other'
	calculate	follow_up_date					date-time(decimal-date-time(${today})+28)
	calculate	follow_up_date_2					format-date(${follow_up_date}, '%e-%b-%Y')
	note	end_interview1	You have reached the end of the eCRF. Please ensure you have completed the following actions: 1) Complete the participant follow-up card with Day 28 appointment: <span style='color:#e60000'> ${follow_up_date_2} </span> 2) GIve the participant the Day 28 appointment card. 3) Ensure the adult sample collection eCRF is completed. 4) Ensure the adult treatment eCRF is completed once the information i…		(${patient_id_calculate}!=null and ${info_sheet_read}='yes')
	end group
	note	end_crf_no_consent1	The participant does not meet the screening criteria. Continue to the end of the eCRF and complete the following actions: 1) Ensure the eCRF is marked as finalised 2) Save and exit the eCRF		(${patient_id_calculate}=null and ${info_sheet_read}=null)
	note	end_crf_no_consent2	The participant has not consented to the study. Continue to the end of the eCRF and complete the following actions: 1) Ensure the eCRF is marked as finalised 2) Save and exit the CRF		(${patient_id_calculate}=null)

## Sheet: choices
list name	name	label::English (en)	country	media::image	label::Shona (sn)	label::Lao (LA)	label::Portuguese (pt)	label::Chichewa (ny)	hcid
country	laos	Laos
country	malawi	Malawi
country	mozambique	Mozambique
country	myanmar	Myanmar
country	zimbabwe	Zimbabwe
health_centre_name	phonhong_vientiane_provincial_hospital	Phonhong Vientiane Provincial Hospital	laos
health_centre_name	laos_health_centre2	Laos Health Centre 2	laos
health_centre_name	laos_health_centre3	Laos Health Centre 3	laos
health_centre_name	laos_health_centre_other	Other Laos Health Centre	laos
health_centre_name	chikwawa_district_hospital	Chikwawa District Hospital	malawi
health_centre_name	manhica_district_hospital	Manhiça District Hospital	mozambique
health_centre_name	maragra_malavele	Maragra, Malavele	mozambique
health_centre_name	palmeiras	Palmeiras	mozambique
health_centre_name	ilha_josina_machel	Ilha Josina Machel	mozambique
health_centre_name	taninga	Taninga	mozambique
health_centre_name	mozambique_health_centre_other	Other Mozambique Health Centre	mozambique
health_centre_name	thanlyin_district_hospital	Thanlyin District Hospital	myanmar
health_centre_name	myanmar_health_centre2	Myanmar Health Centre 2	myanmar
health_centre_name	myanmar_health_centre_other	Other Myanmar Health Centre	myanmar
health_centre_name	harare_central_hospital	Harare Central Hospital	zimbabwe
health_centre_name	budiriro_poly_clinic	Budiriro Poly Clinic	zimbabwe
health_centre_name	chitungwiza_general_hospital	Chitungwiza General Hospital	zimbabwe
health_centre_name	brti_lab	BRTI Lab	zimbabwe
health_centre_name	glenview	Glenview	zimbabwe
health_centre_name	rutsanana	Rutsanana polyclinic	zimbabwe
health_worker_name	laos_health_worker1	Laos Health worker 1	laos
health_worker_name	laos_health_worker2	Laos Health worker 2	laos
health_worker_name	laos_health_worker3	Laos Health worker 3	laos
health_worker_name	barbara_njamwaha	Barbara Njamwaha	malawi
health_worker_name	brigitte_denis	Brigitte Denis	malawi
health_worker_name	ed_green	Ed Green	malawi
health_worker_name	fletcher_nangupeta	Fletcher Nangupeta	malawi
health_worker_name	frank_mbalume	Frank Mbalume	malawi
health_worker_name	neema_nyakuleha	Neema Nyakuleha	malawi
health_worker_name	james_chinseu	James Chinseu	malawi
health_worker_name	kestings_gwedemula	Kestings Gwedemula	malawi
health_worker_name	mabvuto_chimenya	Mabvuto Chimenya	malawi
health_worker_name	maggie_thole	Maggie Thole	malawi
health_worker_name	kenneth_chizani	Kenneth Chizani	malawi
health_worker_name	patrick_hussein	Patrick Hussein	malawi
health_worker_name	wamaka_msopole	Wamaka Msopole	malawi
health_worker_name	eric_njoka	Eric Njoka
health_worker_name	kate_haigh	Kate Haigh
health_worker_name	mozambique_health_worker1	Mozambique Health worker 1	mozambique
health_worker_name	mozambique_health_worker2	Mozambique Health worker 2	mozambique
health_worker_name	mozambique_health_worker3	Mozambique Health worker 3	mozambique
health_worker_name	myanmar_health_worker1	Myanmar Health worker 1	myanmar
health_worker_name	myanmar_health_worker2	Myanmar Health worker 2	myanmar
health_worker_name	tendai_murwira	Tendai Murwira	zimbabwe
health_worker_name	alleta_dauka	Alleta Dauka	zimbabwe
health_worker_name	clever_mazhanga	Clever Mazhanga	zimbabwe
health_worker_name	davidzo_chiuswa	Davidzo Chiuswa
health_worker_name	felina_mhangami	Felina Mhangami	zimbabwe
health_worker_name	ioana_olaru	Ioana Olaru	zimbabwe
health_worker_name	liberty_maheya	Liberty Maheya	zimbabwe
health_worker_name	molly_sibanda	Molly Sibanda	zimbabwe
health_worker_name	sabina_tekere	Sabina Tekere	zimbabwe
health_worker_name	tsitsi_bandason	Tsitsi Bandason	zimbabwe
health_worker_name	zw_501	ZW 501	zimbabwe
health_worker_name	zw_502	ZW 502	zimbabwe
health_worker_name	zw_503	ZW 503	zimbabwe
health_worker_name	zw_504	ZW 504	zimbabwe
health_worker_name	zw_505	ZW 505	zimbabwe
health_worker_name	zw_506	ZW 506	zimbabwe
health_worker_name	zw_507	ZW 507	zimbabwe
health_worker_name	zw_508	ZW 508	zimbabwe
health_worker_name	zw_509	ZW 509	zimbabwe
health_worker_name	zw_510	ZW 510	zimbabwe
yes_no_enroll	1	Yes
yes_no_enroll	0	No
adult_child	adult	Adult (>18yrs)
adult_child	child	Child (0-17yrs)
inpatient_outpatient	inpatient	Inpatient
inpatient_outpatient	outpatient	Outpatient
yes_no	yes	Yes
yes_no	no	No
form_type	adult_inpatient	INPATIENT ADULT (>15yrs)
form_type	child_inpatient	INPATIENT CHILD (2months-15yrs)
form_type	adult_outpatient	OUTPATIENT ADULT (>15yrs)
form_type	child_outpatient	OUTPATIENT CHILD (2months-15yrs)
gender	male	Male
gender	female	Female
gender	another_gender	Another gender
yes_no_dont_know	yes	Yes
yes_no_dont_know	no	No
yes_no_dont_know	dontknow	Don't know
ethnicity	shona	Shona	zimbabwe
ethnicity	ndebele	Ndebele	zimbabwe
ethnicity	other	Other ethnicity	zimbabwe
ethnicity	patient_refused_to_disclose	Patient refused to disclose	zimbabwe
ethnicity	chewa	Chewa	malawi
ethnicity	mang_anja	Mang'anja	malawi
ethnicity	lomwe	Lomwe	malawi
ethnicity	yao	Yao	malawi
ethnicity	ngoni	Ngoni	malawi
ethnicity	tumbuka	Tumbuka	malawi
ethnicity	nyanja	Nyanja	malawi
ethnicity	sena	Sena	malawi
ethnicity	tonga	Tonga	malawi
ethnicity	ngonde	Ngonde	malawi
ethnicity	other	Other ethnicity	malawi
ethnicity	patient_refused_to_disclose	Patient refused to disclose	malawi
ethnicity	katang	Katang	laos
ethnicity	vietnamese	Vietnamese	laos
ethnicity	bru	Bru	laos
ethnicity	kuy	Kuy	laos
ethnicity	laven	Laven	laos
ethnicity	oi	Oi	laos
ethnicity	katu	Katu	laos
ethnicity	lave	Lave	laos
ethnicity	ngae	Ngae	laos
ethnicity	khmer	Khmer	laos
ethnicity	jeh	Jeh	laos
ethnicity	khlor	Khlor	laos
ethnicity	ir	Ir	laos
ethnicity	alak	Alak	laos
ethnicity	bo	Bo	laos
ethnicity	halang_doan	Halang Doan	laos
ethnicity	hung_or_tum	Hung or Tum	laos
ethnicity	khua	Khua	laos
ethnicity	aheu	Aheu	laos
ethnicity	maleng	Maleng	laos
ethnicity	arem	Arem	laos
ethnicity	chut	Chut	laos
ethnicity	kri	Kri	laos
ethnicity	lavae_aka_brao	Lavae/Brao	laos
ethnicity	lavi	Lavi	laos
ethnicity	mon	Mon	laos
ethnicity	nguon	Nguon	laos
ethnicity	nyaheun	Nyaheun	laos
ethnicity	ong	Ong	laos
ethnicity	pakoh	Pakoh	laos
ethnicity	phong	Phong	laos
ethnicity	sadang	Sadang	laos
ethnicity	salang	Salang	laos
ethnicity	sapuan	Sapuan	laos
ethnicity	makong	Makong	laos
ethnicity	sou	Sou	laos
ethnicity	souei	Souei	laos
ethnicity	taliang	Taliang	laos
ethnicity	ta_oi	Ta-oi	laos
ethnicity	yae	Yae	laos
ethnicity	patient_refused_to_disclose	Patient refused to disclose	laos
ethnicity	other	Other ethnicity	laos
ethnicity	makua	Makua	mozambique
ethnicity	sena	Sena	mozambique
ethnicity	shona	Shona	mozambique
ethnicity	shangaan	Shangaan	mozambique
ethnicity	makonde	Makonde	mozambique
ethnicity	yao	Yao	mozambique
ethnicity	swahili	Swahili	mozambique
ethnicity	tonga	Tonga	mozambique
ethnicity	chopi	Chopi	mozambique
ethnicity	nguni	Nguni	mozambique
ethnicity	other	Other ethnicity	mozambique
ethnicity	patient_refused_to_disclose	Patient refused to disclose	mozambique
ethnicity	shangaan	Shangaan	myanmar
ethnicity	kayin	Kayin	myanmar
ethnicity	kayar	Kayar	myanmar
ethnicity	mon	Mon	myanmar
ethnicity	rakhine	Rakhine	myanmar
ethnicity	shan	Shan	myanmar
ethnicity	other	Other ethnicity	myanmar
ethnicity	patient_refused_to_disclose	Patient refused to disclose	myanmar
symptoms	fever	Fever
symptoms	irritable_or_excessive_crying	Irritable or excessive crying
symptoms	diarrhoea	Diarrhoea
symptoms	vomitting	Vomitting
symptoms	not_feeding	Not feeding
symptoms	difficulty_breathing_or_cough	Difficulty breathing or cough
symptoms	lethargy	Lethargy
symptoms	seizure	Seizure
symptoms	other	Other (List here other symptoms described by patient or carer)
healthcare_provider	na	NA
healthcare_provider	pharmacy_drugshop	Pharmacy/drug shop
healthcare_provider	private_clinic	Private clinic
healthcare_provider	local_health_centre	Local health centre
healthcare_provider	district_hospital	District hospital
healthcare_provider	community_health_worker	Community health worker
healthcare_provider	traditional_healer	Traditional healer
healthcare_provider	other	Other (specify)
severity_type	none	None
severity_type	mild	Mild
severity_type	moderate	Moderate
severity_type	severe	Severe
o2_sats_type	air	Air
o2_sats_type	oxygen	Oxygen
	1	Fever
	2	Rash
	3	Diarrhoea
	4	Chronic cough
	5	Sudden death or dead people
	1	Unpasteurised milk
	2	Uncooked meat
	3	Uncooked fish
	1	Mosquito
	2	Tick
	3	Recent animal (eg dog) bite
	4	Recent trauma
	5	Recent surgery
environment	waded_swum_bathed_pond_water	Waded, swum or bathed in pond water, lake water, or stream water
environment	lived_or_worked_in_close_contact_with_cattle	Lived or worked in close contact with cattle
environment	lived_or_worked_in_close_contact_with_goats	Lived or worked in close contact with goats
environment	lived_or_worked_in_close_contact_with_sick_chickens	Lived or worked in close contact with sick chickens
environment	worked_in_rice_fields	Worked in rice fields
environment	other	Other
yes_no_not_examined	yes	Yes
yes_no_not_examined	no	No
yes_no_not_examined	not_examined	Not examined
dehydration_type	dehydration_type_none	None
dehydration_type	dehydration_type_mild	Mild
dehydration_type	dehydration_type_moderate	Moderate
dehydration_type	dehydration_type_severe	Severe
yes_no_not_known	yes	Yes
yes_no_not_known	no	No
yes_no_not_known	not_known	Not Known
spleen	liver	Liver
spleen	spleen	Spleen
ear	none	None
ear	unilateral	Unilateral
ear	bilateral	Bilateral
antimalarials	antimalarial_names1	Antimalarial names
antimalarials	antimalarial_names2	Antimalarial names
antimalarials	antimalarial_names3	Antimalarial names
antimalarials	antimalarial_names4	Antimalarial names
antimalarials	antimalarial_names5	Antimalarial names
antimalarials	antimalarial_names6	Antimalarial names
antimalarials	antimalarial_names_other	Other Antimalarial
antiviral_names	antiviral_names1	Anti-virals names
antiviral_names	antiviral_names2	Anti-virals names
antiviral_names	antiviral_names3	Anti-virals names
antiviral_names	antiviral_names4	Anti-virals names
antiviral_names	antiviral_names5	Anti-virals names
antiviral_names	antiviral_names6	Anti-virals names
antiviral_names	antiviral_names_other	Other anti-virals names
anti_fungal_names	anti_fungal_names1	Anti-fungal names
anti_fungal_names	anti_fungal_names2	Anti-fungal names
anti_fungal_names	anti_fungal_names3	Anti-fungal names
anti_fungal_names	anti_fungal_names4	Anti-fungal names
anti_fungal_names	anti_fungal_names5	Anti-fungal names
anti_fungal_names	anti_fungal_names6	Anti-fungal names
anti_fungal_names	anti_fungal_names_other	Other anti-fungal
drug_route	iv	IV (intravenous)
drug_route	im	IM (intramuscular)
drug_route	po	PO (oral)
heat_for_cooking	wood	Wood
heat_for_cooking	charcoal	Charcoal
heat_for_cooking	gas	Gas
heat_for_cooking	electricity	Electricity
heat_for_cooking	other	Other
language	English	English	english
language	Shona	Shona	shona
nine	diffuse	Diffuse (whole body)
nine	lft_iliac_region	Left iliac region		LL.jpg
nine	hypogastrium	Hypogastrium		LM.jpg
nine	rght_iliac_region	Right iliac region		LR.jpg
nine	lft_lumbar	Left lumbar		ML.jpg
nine	umbilical_region	Umbilical region		MM.jpg
nine	rght_lumbar	Right lumbar		MR.jpg
nine	lft_hypochondrium	Left hypochondrium		UL.jpg
nine	epigastric_region	Epigastric region		UM.jpg
nine	rght_hypochondrium	Right hypochondrium		UR.jpg
muscle	diffuse	Diffuse
muscle	left_arm	Left arm		larm.jpg
muscle	right_arm	Right arm		rarm.jpg
muscle	front_torso	Front Torso		trso.jpg
muscle	back	Back		bck.jpg
muscle	left_leg	Left leg		lleg.jpg
muscle	right_leg	Right leg		rleg.jpg
gcs_eye_open	1	1 = none
gcs_eye_open	2	2 = to pain
gcs_eye_open	3	3 = to voice
gcs_eye_open	4	4 = spontaneous
gcs_verbal_response	1	1 = none
gcs_verbal_response	2	2 = no words, only sounds
gcs_verbal_response	3	3 = words, but not coherent
gcs_verbal_response	4	4 = disoriented conversation
gcs_verbal_response	5	5 = normal conversation
gcs_motor_response	1	1 = none
gcs_motor_response	2	2 = decerebrate (an abnormal posture that can include rigidity, arms and legs held straight out, toes pointed downward, head and neck arched backwards)
gcs_motor_response	3	3 = decorticate posture (an abnormal posture that can include rigidity, clenched fists, legs held straight out, and arms bent inward toward the body with the wrists and fingers bend and held on the chest)
gcs_motor_response	4	4 = withdraws to pain
gcs_motor_response	5	5 = localized to pain
gcs_motor_response	6	6 = normal
bcs_eye_open	0	0 = Fails to watch or follow
bcs_eye_open	1	1 = Watches or follows
bcs_verbal_response	0	0 = No vocal response to pain
bcs_verbal_response	1	1 = Moan or abnormal cry with pain
bcs_verbal_response	2	2 = Cries appropriately with pain, or, if verbal, speaks
bcs_motor_response	0	0 = No response or inappropriate response
bcs_motor_response	1	1 = Withdraws limb from painful stimulus
bcs_motor_response	2	2 = Localizes painful stimulus
oxygen	room_air	Room air
oxygen	supplemental_oxygen	Supplemental oxygen
rash_areas	rash_area1	Rash area 1
rash_areas	rash_area2	Rash area 2
rash_areas	rash_area3	Rash area 3
rash_areas	rash_area4	Rash area 4
rash_areas	rash_area5	Rash area 5
rash_areas	rash_area6	Rash area 6
rash_areas	rash_area7	Rash area 7
limb_tender	all_limbs	All limbs
limb_tender	left_arm	Left arm		larm.jpg
limb_tender	right_arm	Right arm		rarm.jpg
limb_tender	left_leg	Left leg		lleg.jpg
limb_tender	right_leg	Right leg		rleg.jpg
location_type	postal_address	Postal address
location_type	map	Using a map
location_type	descriptive_address	A written description
child_assent	patient_below_18	Patient is less than 18
child_assent	patient_18_and_above	Patient is 18 years or more
yes_no_na	yes	Yes
yes_no_na	no	No
yes_no_na	na	Not applicable (NA)
month	jan	Jan
month	feb	Feb
month	mar	Mar
month	apr	Apr
month	may	May
month	jun	Jun
month	jul	Jul
month	aug	Aug
month	sep	Sep
month	oct	Oct
month	nov	Nov
month	dec	Dec
patient_speech	confused	Confused
patient_speech	inap_words	Saying inappropriate words
patient_speech	non_sense_sounds	Making nonsense sounds
patient_speech	not_responding_verbal	Not responding verbally
pain	verbal_request	In response to verbal request
pain	pain	In response to pain (e.g. firm pressure over fingernail)
pain	not_at_all	Not at all
pain_move	painful_stim	Only in response to a painful stimulus
pain_move	not_at_all	Not at all?
hiv_status	positive	Positive
hiv_status	negative	Negative
hiv_status	dont_know	Don't know
arts	abacavir_abc	Abacavir (ABC)	zimbabwe
arts	emtricitabine_ftc	Emtricitabine (FTC)	zimbabwe
arts	lamivudine_3tc	Lamivudine (3TC)	zimbabwe
arts	tenofovir_tdf	Tenofovir (TDF)	zimbabwe
arts	zidovudine_azt	Zidovudine (AZT)	zimbabwe
arts	efavirenz_efv	Efavirenz (EFV)	zimbabwe
arts	nevirapine_nvp	Nevirapine (NVP)	zimbabwe
arts	atazanavir_r_atv	Atazanavir /r (ATV/r)	zimbabwe
arts	lopinavir_r_lpv	Lopinavir /r (LPV/r)	zimbabwe
arts	darunavir_r_drv	Darunavir /r (DRV/r)	zimbabwe
arts	raltegravir_ral	Raltegravir (RAL)	zimbabwe
arts	other_art	Other
arts	reg_0	Regimen 0 ABC/3TC+NVP	malawi
arts	reg_2	Regimen 2 AZT/3TC/NVP	malawi
arts	reg_4	Regimen 4 AZT/3TC+EFV	malawi
arts	reg_9	Regimen 9 ABC/3TC+LPV/r	malawi
arts	reg_11	Regimen 11 AZT/3TC+LPV/r	malawi
yes_no_no	yes	Yes
yes_no_no	no	No
yes_no_no	no	Not obtainable
gender2	male	Male			Male
gender2	female	Female			Female
tx_prop	treatment	Treatment
tx_prop	prophylaxis	Prophylaxis
why_not_examined	equipment_unavailable	Equipment unavailable
why_not_examined	equipment_not_working	Equipment not working
why_not_examined	carer_refusing	Carer refusing
why_not_examined	ch_refusing	Child refusing
why_not_examined	not_enough_time	Not enough time
why_not_examined	very_sick_or_deteriorating	Child very sick or deteriorating
why_not_examined	other_reason	Other reason
who	patient	Patient her-/himself
who	mother	Mother
who	father	Father
who	aunt	Aunt
who	uncle	Uncle
who	grandmother	Grandmother
who	grandfather	Grandfather
who	cousin	Cousin
who	sister	Sister
who	brother	Brother
who	family_friend	Family friend
who	spouse	Spouse
who	other	Other
mw_village_name	bauleni	Bauleni	malawi
mw_village_name	bello_1	Bello 1	malawi
mw_village_name	bello_2	Bello 2	malawi
mw_village_name	benito	Benito	malawi
mw_village_name	chadula_1	Chadula 1	malawi
mw_village_name	chadula_2	Chadula 2	malawi
mw_village_name	chakanira	Chakanira	malawi
mw_village_name	chikalumpha	Chikalumpha	malawi
mw_village_name	chikhambi_1	Chikhambi 1	malawi
mw_village_name	chikhambi_2	Chikhambi 2	malawi
mw_village_name	chikhambi_3	Chikhambi 3	malawi
mw_village_name	chimphanda	Chimphanda	malawi
mw_village_name	chinangwa	Chinangwa	malawi
mw_village_name	chiphazi	Chiphazi	malawi
mw_village_name	chipula	Chipula	malawi
mw_village_name	dagalasi	Dagalasi	malawi
mw_village_name	dzinkhwende	Dzinkhwende	malawi
mw_village_name	fombe_1	Fombe 1	malawi
mw_village_name	fombe_2	Fombe 2	malawi
mw_village_name	gomani	Gomani	malawi
mw_village_name	harrison	Harrison	malawi
mw_village_name	jacob_1	Jacob 1	malawi
mw_village_name	jacob_2	Jacob 2	malawi
mw_village_name	julius	Julius	malawi
mw_village_name	kabudula_1	Kabudula 1	malawi
mw_village_name	kandiye	Kandiye	malawi
mw_village_name	kanjala	Kanjala	malawi
mw_village_name	kantefa	Kantefa	malawi
mw_village_name	kanthema_and_santana	Kanthema & Santana	malawi
mw_village_name	kaputeni	Kaputeni	malawi
mw_village_name	kavalo	Kavalo	malawi
mw_village_name	kholomani	Kholomani	malawi
mw_village_name	lameki	Lameki	malawi
mw_village_name	lauji_2	Lauji 2	malawi
mw_village_name	lauzyi	Lauzyi	malawi
mw_village_name	lingawa	Ling’awa	malawi
mw_village_name	mafunga_1	Mafunga 1	malawi
mw_village_name	mafunga_2	Mafunga 2	malawi
mw_village_name	malombe	Malombe	malawi
mw_village_name	mbenderana_1	Mbenderana 1	malawi
mw_village_name	mbenderana_2	Mbenderana 2	malawi
mw_village_name	medramu	Medramu	malawi
mw_village_name	mlangeni	Mlangeni	malawi
mw_village_name	morgen_1	Morgen 1	malawi
mw_village_name	morgen_2	Morgen 2	malawi
mw_village_name	mpangeni_1	Mpangeni 1	malawi
mw_village_name	mpangeni_2	Mpangeni 2	malawi
mw_village_name	mpotazingwe	Mpotazingwe	malawi
mw_village_name	msiambiri	Msiambiri	malawi
mw_village_name	muononga	Muononga	malawi
mw_village_name	mvula	Mvula	malawi
mw_village_name	mwalija	Mwalija	malawi
mw_village_name	mwanyapha	Mwanyapha	malawi
mw_village_name	mwingama	Mwingama	malawi
mw_village_name	mwita	Mwita	malawi
mw_village_name	namacha	Namacha	malawi
mw_village_name	namila_1	Namila 1	malawi
mw_village_name	namila_2	Namila 2	malawi
mw_village_name	namila_3	Namila 3	malawi
mw_village_name	nedi	Nedi	malawi
mw_village_name	njereza	Njereza	malawi
mw_village_name	ntuwana	Ntuwana	malawi
mw_village_name	nyamphota	Nyamphota	malawi
mw_village_name	nyozelera_1	Nyozelera 1	malawi
mw_village_name	nyozelera_2	Nyozelera 2	malawi
mw_village_name	pende	Pende	malawi
mw_village_name	pende_2	Pende 2	malawi
mw_village_name	pende_3	Pende 3	malawi
mw_village_name	prova	Prova	malawi
mw_village_name	puti	Puti	malawi
mw_village_name	sadulo	Sadulo	malawi
mw_village_name	supuni_1_and_2	Supuni 1 & 2	malawi
mw_village_name	tambo_1	Tambo 1	malawi
mw_village_name	tambo_2	Tambo 2	malawi
mw_village_name	thuboyi	Thuboyi	malawi
mw_village_name	tizola	Tizola	malawi
mw_village_name	tsekera	Tsekera	malawi
mw_village_name	ulemu	Ulemu	malawi
mw_village_name	ulira	Ulira	malawi
mw_village_name	william	William	malawi
mw_village_name	other	Other	malawi
antimicrobials	azithromycin	Azithromycin
antimicrobials	amoxicillin	Amoxicillin
antimicrobials	amoxicillin_clavulanic_acid	Amoxicillin/ clavulanic acid
antimicrobials	ampicillin	Ampicillin
antimicrobials	cefaclor	Cefaclor
antimicrobials	cefalexin	Cefalexin
antimicrobials	ceftriaxone	Ceftriaxone
antimicrobials	cefuroxime	Cefuroxime
antimicrobials	clarithromycin	Clarithromycin
antimicrobials	chloramphenicol	Chloramphenicol
antimicrobials	ciprofloxacin	Ciprofloxacin
antimicrobials	clindamycin	Clindamycin
antimicrobials	cloxacillin	Cloxacillin
antimicrobials	cotrimoxazole	Cotrimoxazole
antimicrobials	doxycycline	Doxycycline
antimicrobials	erythromycin	Erythromycin
antimicrobials	gentamicin	Gentamicin
antimicrobials	imipenem	Imipenem
antimicrobials	kanamycin	Kanamycin
antimicrobials	levofloxacin	Levofloxacin
antimicrobials	meropenem	Meropenem
antimicrobials	metronidazole	Metronidazole
antimicrobials	moxifloxacin	Moxifloxacin
antimicrobials	nalidixic_acid	Nalidixic acid
antimicrobials	nitrofurantoin	Nitrofurantoin
antimicrobials	norfloxacin	Norfloxacin
antimicrobials	penicillin	Penicillin
antimicrobials	roxithromycin	Roxithromycin
antimicrobials	secnidazole	Secnidazole
antimicrobials	vancomycin	Vancomycin
antimicrobials	antibiotic_other	Other antibiotic
antimicrobials	abacavir_abc	Abacavir (ABC)
antimicrobials	emtricitabine_ftc	Emtricitabine (FTC)
antimicrobials	lamivudine_3tc	Lamivudine (3TC)
antimicrobials	tenofovir_tdf	Tenofovir (TDF)
antimicrobials	zidovudine_azt	Zidovudine (AZT)
antimicrobials	efavirenz_efv	Efavirenz (EFV)
antimicrobials	nevirapine_nvp	Nevirapine (NVP)
antimicrobials	atazanavir_r_atv	Atazanavir /r (ATV/r)
antimicrobials	lopinavir_r_lpv	Lopinavir /r (LPV/r)
antimicrobials	darunavir_r_drv	Darunavir /r (DRV/r)
antimicrobials	raltegravir_ral	Raltegravir (RAL)
antimicrobials	arv_other	Other ART
antimicrobials	fluconazole	Fluconazole
antimicrobials	amphotericin_b	Amphotericin B
antimicrobials	antifungal_other	Other antifungal
op_discharge	discharge_home	Discharged to home with day 28 appointment
op_discharge	referred_other	Referred/transferred to other health facility
op_discharge	other	Other
access_health	no	No
access_health	primary_care_clinic	Primary care clinic
access_health	outpatient_visit_doctor	Outpatient visit to specialist doctor
access_health	hospital	Hospital (but not admitted)
access_health	pharmacy	Pharmacy
access_health	traditional_healer	Traditional healer
access_health	faith_healer	Faith healer
access_health	other	Other
willingness	outside_study_area	Living outside study area
willingness	unable_sample_collect	Unable to collect samples at day 0 (difficult bleeding)
willingness	travelling_outside_area	Travelling outside the study area
willingness	other	Other

## Sheet: settings
form_title	form_id	version	public_key	default_language	instance_name			v	date_change	change_descrption
2_FIEBRE_Zim_Clinical_adult_v6	zwca6	7	MIIBIjANBgkqhkiG9w0BAQEFAAOCAQ8AMIIBCgKCAQEA0vVMGKkSNYi4lVFZMfV0Ajh8+9V/BqHeCGGunv+qCPsJEbR5tgxBu6R91LiTKSoKp79ZJ4wngPvI4TQSRNDjyBrswnrlh7z5I6u5b5WBzDaloYy3X0poRyWEgAXPJUtfKPNay1aR72oBNie5U4iFFttqTkIVIMOrJ0Y3jycIOiI2A2lP3W9aCgugV8TKq4Oo1SuCwwnF5X1PyUk/hodri8BKRWAjC1DSHTDX8gFOSsh8fb72GhGVc8qUj4bYsSXy0T3aXb3qUIkLbu5/1mmHxK7wRj+2v1qZGuQj4YzwhP3uRia3cJgav7EE5n4For0AHDeUwGVTlJx1p4ctTcXDLwIDAQAB	English (en)	concat('Clinical_adult_v6','_',${spid},'_',${patient_id_calculate},'_',${health_centre_name})			v6	2019-02-05	Inpatients: removal of reported fever selection criteria
								v6	2019-02-05	outpatients: removal of increased respiratory rate according to cough and reported fever selection criteria
								v6	2019-02-06	Addition of health worker ID numbers
